# Supplementary material for: Comparative Sulcal Morphology of the Late Miocene Fossil Ape, Rudapithecus hungaricus
Source: Am J Biol Anthropol. 2026 Feb 23;189(2):e70218. doi: 10.1002/ajpa.70218 (PMC12929042; doi:10.1002/ajpa.70218)
Supplement: Supplementary file 2 — Table S1: Comparative sample practical information. [file AJPA-189-e70218-s003.xlsx]

## Sheet: Hominoids
Table S1: Comparative sample practical information								Voxel Size (mm)
Species	Sex	Cat #	Downloaded	Endocast	Screenshots	Analysis	Morphosource Link (if applicable)	X	Y	Z	General notes on file type and data acquisition used here:
Gorilla
Gorilla gorilla	M	AGH 23	Y	Y	Y	Y	https://www.morphosource.org/concern/media/000390909?locale=en	0.230655	0.230655	0.46131
Gorilla gorilla	M	AGH 09	Y	Y	Y	Y	https://www.morphosource.org/concern/media/000386279?locale=en	0.109457	0.109457	0.218914
Gorilla gorilla	M	AGH 08	Y	Y	Y	Y	https://www.morphosource.org/concern/media/000386259?locale=en	0.120505	0.120505	0.24101
Gorilla gorilla	M	AGH 19	Y	Y	Y	Y	https://www.morphosource.org/concern/media/000389548?locale=en	0.210479	0.210479	0.420958
Gorilla gorilla	M	AGH 17	Y	Y	Y	Y	https://www.morphosource.org/concern/media/000389448?locale=en	0.210217	0.210217	0.420434
Gorilla gorilla	F	AMNH 99-9687	Y	Y	Y	Y	https://www.morphosource.org/concern/media/000022235?locale=en	0.084966	0.084966	0.169932
Gorilla gorilla	F	MCZ 37265	Y	Y	Y	Y	https://www.morphosource.org/concern/media/000016794?locale=en	0.116426	0.116426	0.232852
Gorilla gorilla	F	AGH 04	Y	Y	Y	Y	https://www.morphosource.org/concern/media/000384793?locale=en	0.191661	0.191661	0.383322
Gorilla gorilla	F	AGH 12	Y	Y	Y	Y	https://www.morphosource.org/concern/media/000387300?locale=en	0.094983	0.094983	0.189966
Gorilla gorilla	F	AGH 21	Y	Y	Y	Y	https://www.morphosource.org/concern/media/000390893?locale=en	0.191687	0.191687	0.383374
Pan
Pan troglodytes	M	AMNH 51204	Y	Y	Y	Y	https://www.morphosource.org/concern/media/000021952?locale=en	0.0812569	0.0812569	0.162514
Pan troglodytes	M	MCZ BOM 6244	Y	Y	Y	Y	https://www.morphosource.org/concern/media/000004393?locale=en	0.106542	0.106542	0.213084
Pan troglodytes	M	AMNH 167344	Y	Y	Y	Y	https://www.morphosource.org/concern/media/000023480?locale=en	0.111171	0.111171	0.222342
Pan troglodytes	M	AMNH 167342	Y	Y	Y	Y	https://www.morphosource.org/concern/media/000021967?locale=en	0.089473	0.089473	0.178946
Pan troglodytes	M	USNM 220327	Y	Y	Y	Y	https://www.morphosource.org/concern/media/000102641?locale=en	0.100086	0.100108	0.200104	.ply
Pan troglodytes	F	USNM 176229	Y	Y	Y	Y	https://www.morphosource.org/concern/media/000101967?locale=en	0.100101	0.100101	0.200226
Pan troglodytes	F	USNM 174707	Y	Y	Y	Y	https://www.morphosource.org/concern/parent/000S28946/media/000102716	0.100151	0.100133	0.200208
Pan troglodytes	F	MCZ 26849	Y	Y	Y	Y	https://www.morphosource.org/concern/media/000004388?locale=en	0.105636	0.105636	0.211272
Pan troglodytes	F	USNM 84655	Y	Y	Y	Y	https://www.morphosource.org/concern/parent/000S29175/media/000103605	0.100094	0.100161	0.200128	.ply
Pan troglodytes	F	MCZ 17702	Y	Y	Y	Y	https://www.morphosource.org/concern/media/000004395?locale=en	0.102401	0.102401	0.204802
Pongo
Pongo abelii	M	USNM 143588	Y	Y	Y	Y	https://www.idigbio.org/portal/records/d168780f-74ca-479a-b2ae-9f1594d86d8c	0.46875	0.46875	0.46875	Matt Tocheri, Data not registered
Pongo abelii	M	USNM 143594	Y	Y	Y	Y	https://www.idigbio.org/portal/records/4b7ae143-c3ec-4c0f-87ff-f4155fc970af	0.332329	0.332329	0.5	Matt Tocheri, Data not registered
Pongo abelii	M	USNM 143590	Y	Y	Y	Y	https://portal.idigbio.org/portal/records/33c75b4c-39c8-4c40-a3be-c3e28961e462	0.359375	0.359375	0.5	Matt Tocheri
Pongo pygmaeus	M	USNM 142181	Y	Y	Y	Y	https://www.idigbio.org/portal/records/2f01d6c7-a52e-48dd-b076-f76424ab2122	0.351562	0.351562	0.5	Matt Tocheri
Pongo pygmaeus	M	USNM 142184	Y	Y	Y	Y	https://www.idigbio.org/portal/records/2a8befe9-f7c6-4761-98c1-a30f74fbe6a0	0.292969	0.292969	0.5	Matt Tocheri
Pongo abelii	F	DMNS 10464	Y	Y	Y	Y	https://www.morphosource.org/concern/media/000552046?locale=en	0.0042518	0.0042518	0.0085036	Download request, no preview
Pongo pygmaeus	F	MCZ 37518	Y	Y	Y	Y	https://www.morphosource.org/concern/media/000004613?locale=en	0.125529	0.125529	0.251058
Pongo pygmaeus	F	USNM 142185	Y	Y	Y	Y	https://www.idigbio.org/portal/records/2f10b19f-420b-4311-950c-1aa32135251e	0.289062	0.289062	0.5	Matt Tocheri
Pongo pygmaeus	F	USNM 142187	Y	Y	Y	Y	https://www.idigbio.org/portal/records/141e8a21-f02b-428d-8df2-9373d37ed890	0.292969	0.292969	0.5	Matt Tocheri
Pongo pygmaeus	F	MCZ 37519	Y	Y	Y	Y	https://www.morphosource.org/concern/media/000004615?locale=en	0.102556	0.102556	0.205112
Hylobatids
Hoolock hoolock	M	AMNH 112720	Y	Y	Y	Y	https://www.morphosource.org/concern/media/000021962?locale=en	0.052049	0.052049	0.104099
Hoolock leuconedys	M	AMNH 201742	Y	Y	Y	Y	https://www.morphosource.org/concern/media/000025947?locale=en	0.066749	0.066749	0.133498
Hylobates lar	M	USNM 111989	Y	Y	Y	Y	https://www.morphosource.org/concern/media/000116122?locale=en	0.1758	0.1758	0.2232	Download Request
Hylobates lar	M	USNM 111970	Y	Y	Y	Y	https://www.morphosource.org/concern/parent/000S28841/media/000102681	0.100174	0.100276	0.100101	Ply, Converted
Hylobates lar	M	USNM 143564	Y	Y	Y	Y	https://www.morphosource.org/concern/parent/000S28858/media/000102555	0.100208	0.100208	0.10025	Ply, Converted
Hoolock leuconedys	F	AMNH 201743	Y	Y	Y	Y	https://www.morphosource.org/concern/media/000049871?locale=en	0.063725	0.063725	0.12745
Hylobates lar	F	MCZ 41440	Y	Y	Y	Y	https://www.morphosource.org/concern/media/000004400?locale=en	0.074155	0.074155	0.14831
Hylobates lar	F	MCZ 41493	Y	Y	Y	Y	https://www.morphosource.org/concern/media/000003025?locale=en	0.074155	0.074155	0.14831
Hylobates lar	F	MCZ 41469	Y	Y	Y	Y	https://www.morphosource.org/concern/media/000003023?locale=en	0.074155	0.074155	0.14831
Hylobates lar	F	MCZ 41463	Y	Y	Y	Y	https://www.morphosource.org/concern/media/000003021?locale=en	0.074155	0.074155	0.14831
		U	Sex recorded as unknown
		?	no sex reported
		M	Male
		F	Female
		Juv.	Juvenile
Species	N crania on Morphsource
Macaca sylvanus	9
Macaca tonkeana	7
Macaca maura	2
Macaca mulatta	14+	many are full body scan and will need to be cropped
Macaca nemestrina	2
Macaca fuscata	3
Macaca thibetana	3
Macaca fascicularis	14+
Papio hamadryas	14+
Papio doguera	10
Theropithecus gelada	14+
Lophocebus albigena	14+	Same Genus as Cercocebus
Lophocebus aterrimus	8
Cercopithecus ascanius	5
Cercopithecus cephus	9
Cercopithecus mitis	14+
Cercopithecus neglectus	3
Chlorocebus pygerythrus	14+	Gonzales Skull Project	https://www.morphosource.org/projects/00000C195/biological_specimens?utf8=%E2%9C%93&per_page=100&locale=en
Chlorocebus aethiops	4
Colobus angolensis	8
Colobus guereza	14	7 female; 6 male; 1 unknown
Colobus polykomos	12
Colobus Badius	11
Projects	N crania on Morphsource	Source
Delson Primate scans	multiple species
Papio sp.	2000+	Southwest National Primate Research Center
Databases
AMNH	https://emu-prod.amnh.org/db/emuwebamnh/index.php?_gl=1*lyikzp*_gcl_au*MTAzMzY2MTYyNC4xNjg1NDU3OTc1*_ga*NDAyMDMxODA5LjE2MjU4NTc2NTk.*_ga_HS7PJLLHNH*MTY4NTQ1Nzk3NS4zLjEuMTY4NTQ1ODAzNC4wLjAuMA..
MCZ	https://mczbase.mcz.harvard.edu/
RMCA	https://darwinweb.africamuseum.be/dw_public_angular/form/specimen_result.html
