# Supplementary material for: Comparative Sulcal Morphology of the Late Miocene Fossil Ape, Rudapithecus hungaricus
Source: Am J Biol Anthropol. 2026 Feb 23;189(2):e70218. doi: 10.1002/ajpa.70218 (PMC12929042; doi:10.1002/ajpa.70218)
Supplement: Supplementary file 3 — Table S2: Sulci identification data. [file AJPA-189-e70218-s001.xlsx]

## Sheet: Sheet1
Table S2: Sulci identification data.
See Table 1 for sulci abbreviations.				Sulci
Species	Sex	Cat #	a	a1	a2	a3	b	c	d	fi	fm	fo	fs	h	io	ip	L	lc	o	pci	pcs	pl	pm	po	ps	pti	pts	r	s	sca	scp	tm	ts	u	W	e	oci	oct	cm	I	rc	ptl	pcm
Gorilla
Gorilla gorilla	M	AGH 23	0	0	0	0	1	2	0	0	2	0	2	1	0	2	2	0	0	1	2	0	0	0	0	1	0	2	2	2	1	0	1	2	0	0	2	0	1	0	1	0	0
Gorilla gorilla	M	AGH 09	0	1	2	1	1	2	0	1	1	0	2	2	0	2	2	1	0	1	2	0	0	0	0	1	2	2	2	2	1	0	2	1	1	1	1	0	0	0	2	0	0
Gorilla gorilla	M	AGH 08	0	0	0	0	0	2	0	1	1	1	2	2	0	2	2	0	1	2	2	0	0	0	0	0	1	2	2	1	1	0	2	0	0	1	2	0	1		1	0	0
Gorilla gorilla	M	AGH 19	0	0	0	0	0	2	0	1	2	1	2	1	0	2	2	1	0	2	1	0	0	0	0	0	2	2	2	0	0	0	0	1	1	0	1	0	0	0	2	0	0
Gorilla gorilla	M	AGH 17	0	0	0	0	0	2	0	2	2	0	2	2	0	0	1	1	0	2	2	0	0	0	0	0	1	2	0	0	0	0	0	1	1	0	1	0	0	0	1	0	0
Total (M)			0	1	2	1	2	10	0	5	8	2	10	8	0	8	9	3	1	8	9	0	0	0	0	2	6	10	8	5	3	0	5	5	3	2	7	0	2	0	7	0	0
Mean (M)			0	0.2	0.4	0.2	0.4	2	0	1	1.6	0.4	2	1.6	0	1.6	1.8	0.6	0.2	1.6	1.8	0	0	0	0	0.4	1.2	2	1.6	1	0.6	0	1	1	0.6	0.4	1.4	0	0.4	0	1.4	0	0
Stdev (M)			0	0.447214	0.894427	0.447214	0.547723	0	0	0.707107	0.547723	0.547723	0	0.547723	0	0.894427	0.447214	0.547723	0.447214	0.547723	0.447214	0	0	0	0	0.547723	0.83666	0	0.894427	1	0.547723	0	1	0.707107	0.547723	0.547723	0.547723	0	0.547723	0	0.547723	0	0
Variance (M)			0	0.2	0.8	0.2	0.3	0	0	0.5	0.3	0.3	0	0.3	0	0.8	0.2	0.3	0.2	0.3	0.2	0	0	0	0	0.3	0.7	0	0.8	1	0.3	0	1	0.5	0.3	0.3	0.3	0	0.3	0	0.3	0	0
Count (M)			5	5	5	5	5	5	5	5	5	5	5	5	5	5	5	5	5	5	5	5	5	5	5	5	5	5	5	5	5	5	5	5	5	5	5	5	5	4	5	5	5
Gorilla gorilla	F	AMNH 99-9687	0	1	1	0	0	2	0	2	1	0	2	2	0	1	2	0	0	2	2	0	0	0	1	2	1	2	2	0	0	0	1	0	1	0	1	0	0	0	1	0	0
Gorilla gorilla	F	MCZ 37265	0	2	2	1	2	2	0	2	1	0	2	2	0	2	2	2	2	2	2	0	0	0	0	2	2	2	2	2	2	1	2	1	2	2	2	0	2	0	1	0	0
Gorilla gorilla	F	AGH 04	0	2	2	0	0	2	0	0	1	0	2	2	0	2	2	2	1	2	2	0	0	0	0	0	1	2	2	0	0	0	2	1	0	0	2	0	0	0	1	0	0
Gorilla gorilla	F	AGH 12	0	1	1	0	0	2	0	1	2	0	2	2	0	2	2	1	1	2	2	0	0	0	0	0	2	2	1	0	0	0	2	0	0	0	2	0	0	0	1	0	0
Gorilla gorilla	F	AGH 21	0	1	0	0	1	1	0	0	2	1	2	1	0	1	2	0	2	0	1	0	0	0	0	0	2	2	1	0	1	0	0	0	0	0	2	0	0	0	1	0	0
Total (F)			0	7	6	1	3	9	0	5	7	1	10	9	0	8	10	5	6	8	9	0	0	0	1	4	8	10	8	2	3	1	7	2	3	2	9	0	2	0	5	0	0
Mean (F)			0	1.4	1.2	0.2	0.6	1.8	0	1	1.4	0.2	2	1.8	0	1.6	2	1	1.2	1.6	1.8	0	0	0	0.2	0.8	1.6	2	1.6	0.4	0.6	0.2	1.4	0.4	0.6	0.4	1.8	0	0.4	0	1	0	0
Stdev (F)			0	0.547723	0.83666	0.447214	0.894427	0.447214	0	1	0.547723	0.447214	0	0.447214	0	0.547723	0	1	0.83666	0.894427	0.447214	0	0	0	0.447214	1.09545	0.547723	0	0.547723	0.894427	0.894427	0.447214	0.894427	0.547723	0.894427	0.894427	0.447214	0	0.894427	0	0	0	0
Variance (F)			0	0.3	0.7	0.2	0.8	0.2	0	1	0.3	0.2	0	0.2	0	0.3	0	1	0.7	0.8	0.2	0	0	0	0.2	1.2	0.3	0	0.3	0.8	0.8	0.2	0.8	0.3	0.8	0.8	0.2	0	0.8	0	0	0	0
Count (F)			5	5	5	5	5	5	5	5	5	5	5	5	5	5	5	5	5	5	5	5	5	5	5	5	5	5	5	5	5	5	5	5	5	5	5	5	5	5	5	5	5
Gorilla Total			0	8	8	2	5	19	0	10	15	3	20	17	0	16	19	8	7	16	18	0	0	0	1	6	14	20	16	7	6	1	12	7	6	4	16	0	4	0	12	0	0
Mean			0	0.8	0.8	0.2	0.5	1.9	0	1	1.5	0.3	2	1.7	0	1.6	1.9	0.8	0.7	1.6	1.8	0	0	0	0.1	0.6	1.4	2	1.6	0.7	0.6	0.1	1.2	0.7	0.6	0.4	1.6	0	0.4	0	1.2	0	0
Stdev			0	0.788811	0.918937	0.421637	0.707107	0.316228	0	0.816497	0.527046	0.483046	0	0.483046	0	0.699206	0.316228	0.788811	0.823273	0.699206	0.421637	0	0	0	0.316228	0.843274	0.699206	0	0.699206	0.948683	0.699206	0.316228	0.918937	0.674949	0.699206	0.699206	0.516398	0	0.699206	0	0.421637	0	0
Variance			0	0.622222	0.844444	0.177778	0.5	0.1	0	0.666667	0.277778	0.233333	0	0.233333	0	0.488889	0.1	0.622222	0.677778	0.488889	0.177778	0	0	0	0.1	0.711111	0.488889	0	0.488889	0.9	0.488889	0.1	0.844444	0.455556	0.488889	0.488889	0.266667	0	0.488889	0	0.177778	0	0
Count			10	10	10	10	10	10	10	10	10	10	10	10	10	10	10	10	10	10	10	10	10	10	10	10	10	10	10	10	10	10	10	10	10	10	10	10	10	9	10	10	10
Species	Sex	Cat #	a	a1	a2	a3	b	c	d	fi	fm	fo	fs	h	io	ip	L	lc	o	pci	pcs	pl	pm	po	ps	pti	pts	r	s	sca	scp	tm	ts	u	W	e	oci	oct	cm	I	rc	ptl	pcm
Pan
Pan troglodytes	M	AMNH 51204	0	0	0	0	0	2	0	1	2	1	1	2	0	1	1	2	2	1	0	0	0	0	2	0	1	1	2	0	0	0	2	2	0	0	1	0	0	0	2	0	0
Pan troglodytes	M	MCZ BOM 6244	0	1	1	0	1	2	1	0	2	2	2	2	1	0	2	1	2	0	1	0	0	0	0	0	1	1	2	0	0	2	2	2	1	0	1	0	0	0	0	0	0
Pan troglodytes	M	AMNH 167344	0	1	1	1	2	2	1	0	0	1	2	1	0	2	2	2	1	0	2	0	0	0	2	1	0	2	2	0	1	1	2	2	0	0	1	0	0	0	1	0	0
Pan troglodytes	M	AMNH 167342	0	0	0	1	1	2	1	0	2	2	2	2	2	2	2	2	0	0	2	0	0	0	0	2	0	2	2	0	0	1	2	2	1	0	1	0	1	0	1	0	0
Pan troglodytes	M	USNM 220327	0	0	0	0	1	1	2	1	0	2	2	1	0	1	0	1	0	0	0	0	0	0	1	0	0	0	2	0	0	1	2	0	1	0	0	0	0	0	0	0	0
Total (M)			0	2	2	2	5	9	5	2	6	8	9	8	3	6	7	8	5	1	5	0	0	0	5	3	2	6	10	0	1	5	10	8	3	0	4	0	1	0	4	0	0
Mean (M)			0	0.4	0.4	0.4	1	1.8	1	0.4	1.2	1.6	1.8	1.6	0.6	1.2	1.4	1.6	1	0.2	1	0	0	0	1	0.6	0.4	1.2	2	0	0.2	1	2	1.6	0.6	0	0.8	0	0.2	0	0.8	0	0
Stdev (M)			0	0.547723	0.547723	0.547723	0.707107	0.447214	0.707107	0.547723	1.09545	0.547723	0.447214	0.547723	0.894427	0.83666	0.894427	0.547723	1	0.447214	1	0	0	0	1	0.894427	0.547723	0.83666	0	0	0.447214	0.707107	0	0.894427	0.547723	0	0.447214	0	0.447214	0	0.83666	0	0
Variance (M)			0	0.3	0.3	0.3	0.5	0.2	0.5	0.3	1.2	0.3	0.2	0.3	0.8	0.7	0.8	0.3	1	0.2	1	0	0	0	1	0.8	0.3	0.7	0	0	0.2	0.5	0	0.8	0.3	0	0.2	0	0.2	0	0.7	0	0
Count (M)			5	5	5	5	5	5	5	5	5	5	5	5	5	5	5	5	5	5	5	5	5	5	5	5	5	5	5	5	5	5	5	5	5	5	5	5	5	5	5	5	5
Pan troglodytes	F	USNM 174707	0	0	0	0	0	2	2	2	2	2	2	2	0	0	2	2	2	2	1	0	0	2	0	0	0	2	2	0	0	1	2	2	2	0	2	0	0	0	2	0	0
Pan troglodytes	F	MCZ 26849	0	2	2	1	2	2	1	1	2	2	2	2	1	2	2	2	2	1	2	1	0	0	1	2	1	2	2	0	1	2	2	2	2	0	2	0	0	0	2	0	0
Pan troglodytes	F	USNM 176229	0	2	1	0	2	2	2	1	2	2	2	2	0	2	2	2	0	2	2	1	0	0	0	2	2	2	2	2	2	0	2	2	2	0	2	0	0	0	0	0	0
Pan troglodytes	F	USNM 84655	0	0	0	1	2	2	2	1	2	1	2	2	1	1	2	1	2	1	0	0	0	0	1	1	0	2	2	0	0	2	1	1	2	0	2	0	0	0	2	0	0
Pan troglodytes	F	MCZ 17702	0	2	2	1	2	2	2	2	2	2	2	2	1	1	2	2	1	1	2	0	0	1	2	2	2	2	2	2	2	2	2	2	2	0	2	0	0	0	2	0	0
Total (F)			0	6	5	3	8	10	9	7	10	9	10	10	3	6	10	9	7	7	7	2	0	3	4	7	5	10	10	4	5	7	9	9	10	0	10	0	0	0	8	0	0
Mean (F)			0	1.2	1	0.6	1.6	2	1.8	1.4	2	1.8	2	2	0.6	1.2	2	1.8	1.4	1.4	1.4	0.4	0	0.6	0.8	1.4	1	2	2	0.8	1	1.4	1.8	1.8	2	0	2	0	0	0	1.6	0	0
Stdev (F)			0	1.09545	1	0.547723	0.894427	0	0.447214	0.547723	0	0.447214	0	0	0.547723	0.83666	0	0.447214	0.894427	0.547723	0.894427	0.547723	0	0.894427	0.83666	0.894427	1	0	0	1.09545	1	0.894427	0.447214	0.447214	0	0	0	0	0	0	0.894427	0	0
Variance (F)			0	1.2	1	0.3	0.8	0	0.2	0.3	0	0.2	0	0	0.3	0.7	0	0.2	0.8	0.3	0.8	0.3	0	0.8	0.7	0.8	1	0	0	1.2	1	0.8	0.2	0.2	0	0	0	0	0	0	0.8	0	0
Count (F)			5	5	5	5	5	5	5	5	5	5	5	5	5	5	5	5	5	5	5	5	5	5	5	5	5	5	5	5	5	5	5	5	5	5	5	5	5	5	5	5	5
Pan Total			0	8	7	5	13	19	14	9	16	17	19	18	6	12	17	17	12	8	12	2	0	3	9	10	7	16	20	4	6	12	19	17	13	0	14	0	1	0	12	0	0
Mean			0	0.8	0.7	0.5	1.3	1.9	1.4	0.9	1.6	1.7	1.9	1.8	0.6	1.2	1.7	1.7	1.2	0.8	1.2	0.2	0	0.3	0.9	1	0.7	1.6	2	0.4	0.6	1.2	1.9	1.7	1.3	0	1.4	0	0.1	0	1.2	0	0
Stdev			0	0.918937	0.823273	0.527046	0.823273	0.316228	0.699206	0.737865	0.843274	0.483046	0.316228	0.421637	0.699206	0.788811	0.674949	0.483046	0.918937	0.788811	0.918937	0.421637	0	0.674949	0.875595	0.942809	0.823273	0.699206	0	0.843274	0.843274	0.788811	0.316228	0.674949	0.823273	0	0.699206	0	0.316228	0	0.918937	0	0
Variance			0	0.844444	0.677778	0.277778	0.677778	0.1	0.488889	0.544444	0.711111	0.233333	0.1	0.177778	0.488889	0.622222	0.455556	0.233333	0.844444	0.622222	0.844444	0.177778	0	0.455556	0.766667	0.888889	0.677778	0.488889	0	0.711111	0.711111	0.622222	0.1	0.455556	0.677778	0	0.488889	0	0.1	0	0.844444	0	0
Count			10	10	10	10	10	10	10	10	10	10	10	10	10	10	10	10	10	10	10	10	10	10	10	10	10	10	10	10	10	10	10	10	10	10	10	10	10	10	10	10	10
Species	Sex	Cat #	a	a1	a2	a3	b	c	d	fi	fm	fo	fs	h	io	ip	L	lc	o	pci	pcs	pl	pm	po	ps	pti	pts	r	s	sca	scp	tm	ts	u	W	e	oci	oct	cm	I	rc	ptl	pcm
Pongo
Pongo pygmaeus	M	USNM 142181	0	0	0	0	1	0	0	1	1	2	2	2	0	1	2	0	2	2	2	0	0	0	0	1	0	1	2	1	1	1	1	0	0	0	0	1	0	0	0	0	0
Pongo pygmaeus	M	USNM 142184	0	1	1	0	2	2	0	1	2	2	2	2	0	0	1	0	2	2	2	0	0	0	0	0	0	2	2	1	1	0	1	1	0	0	1	1	0	0	1	0	0
Pongo abelii	M	USNM 143588	0	0	0	0	0	0	0	1	1	2	2	2	0	1	0	2	0	2	2	0	0	0	0	0	0	2	2	2	0	0	0	2	0	0	0	0	0	0	0	0	0
Pongo abelii	M	USNM 143594	0	0	0	0	1	2	0	1	1	2	1	1	0	1	2	1	0	2	2	0	0	0	0	1	1	1	2	1	0	1	1	1	0	0	0	2	0	0	0	0	0
Pongo abelii	M	USNM 143590	0	0	0	0	0	0	0	1	1	2	2	1	0	0	1	0	2	2	2	0	0	0	0	0	0	1	2	1	0	0	0	1	0	0	2	0	0	0	0	0	0
Total (M)			0	1	1	0	4	4	0	5	6	10	9	8	0	3	6	3	6	10	10	0	0	0	0	2	1	7	10	6	2	2	3	5	0	0	3	4	0	0	1	0	0
Mean (M)			0	0.2	0.2	0	0.8	0.8	0	1	1.2	2	1.8	1.6	0	0.6	1.2	0.6	1.2	2	2	0	0	0	0	0.4	0.2	1.4	2	1.2	0.4	0.4	0.6	1	0	0	0.6	0.8	0	0	0.2	0	0
Stdev (M)			0	0.447214	0.447214	0	0.83666	1.09545	0	0	0.447214	0	0.447214	0.547723	0	0.547723	0.83666	0.894427	1.09545	0	0	0	0	0	0	0.547723	0.447214	0.547723	0	0.447214	0.547723	0.547723	0.547723	0.707107	0	0	0.894427	0.83666	0	0	0.447214	0	0
Variance (M)			0	0.2	0.2	0	0.7	1.2	0	0	0.2	0	0.2	0.3	0	0.3	0.7	0.8	1.2	0	0	0	0	0	0	0.3	0.2	0.3	0	0.2	0.3	0.3	0.3	0.5	0	0	0.8	0.7	0	0	0.2	0	0
Count (M)			5	5	5	5	5	5	5	5	5	5	5	5	5	5	5	5	5	5	5	5	5	5	5	5	5	5	5	5	5	5	5	5	5	5	5	5	5	5	5	5	5
Pongo pygmaeus	F	MCZ 37518	0	0	0	0	1	2	0	1	0	2	2	2	0	0	2	1	1	2	2	0	0	0	0	0	0	2	2	0	0	0	2	1	0	0	0	1	0	0	1	0	0
Pongo pygmaeus	F	USNM 142185	0	1	0	0	0	1	0	0	1	2	2	2	2	0	0	0	1	1	0	0	0	0	0	0	0	2	2	1	1	2	2	0	1	0	0	2	0	0	0	0	1
Pongo pygmaeus	F	USNM 142187	0	2	0	1	1	2	0	1	2	2	2	2	0	2	1	0	1	2	2	0	0	0	0	2	0	2	2	1	1	1	0	0	0	0	1	0	0	0	0	1	1
Pongo pygmaeus	F	MCZ 37519	0	0	0	0	1	2	0	2	2	2	2	2	1	1	2	1	2	2	2	0	0	0	0	1	0	2	2	2	1	0	1	2	1	0	0	0	0	0	1	1	0
Pongo abelii	F	DMNS 10464	0	2	0	1	1	2	0	2	2	2	2	2	0	2	2	1	2	2	2	0	0	1	0	2	2	2	2	2	1	1	1	1	1	0	2	1	0	0	0	2	0
Total (F)			0	5	0	2	4	9	0	6	7	10	10	10	3	5	7	3	7	9	8	0	0	1	0	5	2	10	10	6	4	4	6	4	3	0	3	4	0	0	2	4	2
Mean (F)			0	1	0	0.4	0.8	1.8	0	1.2	1.4	2	2	2	0.6	1	1.4	0.6	1.4	1.8	1.6	0	0	0.2	0	1	0.4	2	2	1.2	0.8	0.8	1.2	0.8	0.6	0	0.6	0.8	0	0	0.4	0.8	0.4
Stdev (F)			0	1	0	0.547723	0.447214	0.447214	0	0.83666	0.894427	0	0	0	0.894427	1	0.894427	0.547723	0.547723	0.447214	0.894427	0	0	0.447214	0	1	0.894427	0	0	0.83666	0.447214	0.83666	0.83666	0.83666	0.547723	0	0.894427	0.83666	0	0	0.547723	0.83666	0.547723
Variance (F)			0	1	0	0.3	0.2	0.2	0	0.7	0.8	0	0	0	0.8	1	0.8	0.3	0.3	0.2	0.8	0	0	0.2	0	1	0.8	0	0	0.7	0.2	0.7	0.7	0.7	0.3	0	0.8	0.7	0	0	0.3	0.7	0.3
Count (F)			5	5	5	5	5	5	5	5	5	5	5	5	5	5	5	5	5	5	5	5	5	5	5	5	5	5	5	5	5	5	5	5	5	5	5	5	5	5	5	5	5
Pongo Total			0	6	1	2	8	13	0	11	13	20	19	18	3	8	13	6	13	19	18	0	0	1	0	7	3	17	20	12	6	6	9	9	3	0	6	8	0	0	3	4	2
Mean			0	0.6	0.1	0.2	0.8	1.3	0	1.1	1.3	2	1.9	1.8	0.3	0.8	1.3	0.6	1.3	1.9	1.8	0	0	0.1	0	0.7	0.3	1.7	2	1.2	0.6	0.6	0.9	0.9	0.3	0	0.6	0.8	0	0	0.3	0.4	0.2
Stdev			0	0.843274	0.316228	0.421637	0.632456	0.948683	0	0.567646	0.674949	0	0.316228	0.421637	0.674949	0.788811	0.823273	0.699206	0.823273	0.316228	0.632456	0	0	0.316228	0	0.823273	0.674949	0.483046	0	0.632456	0.516398	0.699206	0.737865	0.737865	0.483046	0	0.843274	0.788811	0	0	0.483046	0.699206	0.421637
Variance			0	0.711111	0.1	0.177778	0.4	0.9	0	0.322222	0.455556	0	0.1	0.177778	0.455556	0.622222	0.677778	0.488889	0.677778	0.1	0.4	0	0	0.1	0	0.677778	0.455556	0.233333	0	0.4	0.266667	0.488889	0.544444	0.544444	0.233333	0	0.711111	0.622222	0	0	0.233333	0.488889	0.177778
Count			10	10	10	10	10	10	10	10	10	10	10	10	10	10	10	10	10	10	10	10	10	10	10	10	10	10	10	10	10	10	10	10	10	10	10	10	10	10	10	10	10
Species	Sex	Cat #	a	a1	a2	a3	b	c	d	fi	fm	fo	fs	h	io	ip	L	lc	o	pci	pcs	pl	pm	po	ps	pti	pts	r	s	sca	scp	tm	ts	u	W	e	oci	oct	cm	I	rc	ptl	pcm
Hylobatids
Hoolock hoolock	M	AMNH 113720	1	0	0	0	0	2	0	0	0	0	2	0	0	1	2	0	0	2	2	0	0	0	0	0	0	2	2	0	0	0	2	0	0	0	1	1	0	0	0	0	0
Hoolock leuconedys	M	AMNH 201742	0	0	0	0	0	1	0	0	0	0	2	0	0	2	2	1	0	2	2	0	0	0	0	0	1	2	2	0	0	1	2	0	0	0	1	2	1	0	0	0	0
Hylobates lar	M	USNM 111989	0	0	0	0	0	2	0	0	0	0	2	0	0	2	1	0	0	2	2	0	0	0	0	2	0	2	2	0	0	0	2	0	0	0	2	0	0	0	1	0	0
Hylobates lar	M	USNM 111970	2	0	0	1	0	2	0	0	0	2	2	0	0	2	1	2	0	2	2	0	0	1	0	2	2	2	2	0	0	2	2	0	0	0	2	1	0	0	0	0	0
Hylobates lar	M	USNM 143564	2	0	0	0	0	2	0	0	0	2	2	0	0	2	2	1	0	2	2	0	1	1	0	2	2	2	2	0	0	1	2	0	0	0	2	2	0	0	1	0	0
Total (M)			5	0	0	1	0	9	0	0	0	4	10	0	0	9	8	4	0	10	10	0	1	2	0	6	5	10	10	0	0	4	10	0	0	0	8	6	1	0	2	0	0
Mean (M)			1	0	0	0.2	0	1.8	0	0	0	0.8	2	0	0	1.8	1.6	0.8	0	2	2	0	0.2	0.4	0	1.2	1	2	2	0	0	0.8	2	0	0	0	1.6	1.2	0.2	0	0.4	0	0
Stdev (M)			1	0	0	0.447214	0	0.447214	0	0	0	1.09545	0	0	0	0.447214	0.547723	0.83666	0	0	0	0	0.447214	0.547723	0	1.09545	1	0	0	0	0	0.83666	0	0	0	0	0.547723	0.83666	0.447214	0	0.547723	0	0
Variance (M)			1	0	0	0.2	0	0.2	0	0	0	1.2	0	0	0	0.2	0.3	0.7	0	0	0	0	0.2	0.3	0	1.2	1	0	0	0	0	0.7	0	0	0	0	0.3	0.7	0.2	0	0.3	0	0
Count (M)			5	5	5	5	5	5	5	5	5	5	5	5	5	5	5	5	5	5	5	5	5	5	5	5	5	5	5	5	5	5	5	5	5	5	5	5	5	5	5	5	5
Hoolock leuconedys	F	AMNH 201743	2	0	0	0	0	2	0	0	0	1	2	0	0	1	2	0	0	2	2	0	0	0	0	1	0	2	2	0	0	2	2	0	0	0	2	2	0	0	0	0	0
Hylobates lar	F	MCZ 41440	2	0	0	2	0	2	0	0	0	0	2	0	0	0	2	1	0	2	2	0	1	1	0	2	1	2	2	0	0	1	2	1	0	0	2	2	0	0	1	0	0
Hylobates lar	F	MCZ 41493	1	0	0	0	0	2	0	0	0	1	2	0	0	2	2	2	0	2	2	0	0	1	0	2	0	2	2	0	0	1	2	0	0	0	2	1	0	0	0	0	0
Hylobates lar	F	MCZ 41469	0	0	0	0	0	2	0	0	0	0	2	0	0	0	1	0	0	2	2	0	0	2	0	0	0	2	2	0	0	0	2	0	0	0	2	1	0	0	0	0	0
Hylobates lar	F	MCZ 41463	0	0	0	0	0	2	0	0	0	0	2	0	0	2	0	1	0	2	2	0	0	0	0	2	2	2	2	0	0	2	2	0	0	0	2	2	1	0	1	0	0
Total (F)			5	0	0	2	0	10	0	0	0	2	10	0	0	5	7	4	0	10	10	0	1	4	0	7	3	10	10	0	0	6	10	1	0	0	10	8	1	0	2	0	0
Mean (F)			1	0	0	0.4	0	2	0	0	0	0.4	2	0	0	1	1.4	0.8	0	2	2	0	0.2	0.8	0	1.4	0.6	2	2	0	0	1.2	2	0.2	0	0	2	1.6	0.2	0	0.4	0	0
Stdev (F)			1	0	0	0.894427	0	0	0	0	0	0.547723	0	0	0	1	0.894427	0.83666	0	0	0	0	0.447214	0.83666	0	0.894427	0.894427	0	0	0	0	0.83666	0	0.447214	0	0	0	0.547723	0.447214	0	0.547723	0	0
Variance (F)			1	0	0	0.8	0	0	0	0	0	0.3	0	0	0	1	0.8	0.7	0	0	0	0	0.2	0.7	0	0.8	0.8	0	0	0	0	0.7	0	0.2	0	0	0	0.3	0.2	0	0.3	0	0
Count (F)			5	5	5	5	5	5	5	5	5	5	5	5	5	5	5	5	5	5	5	5	5	5	5	5	5	5	5	5	5	5	5	5	5	5	5	5	5	5	5	5	5
Hylobatids Total			10	0	0	3	0	19	0	0	0	6	20	0	0	14	15	8	0	20	20	0	2	6	0	13	8	20	20	0	0	10	20	1	0	0	18	14	2	0	4	0	0
Mean			1	0	0	0.3	0	1.9	0	0	0	0.6	2	0	0	1.4	1.5	0.8	0	2	2	0	0.2	0.6	0	1.3	0.8	2	2	0	0	1	2	0.1	0	0	1.8	1.4	0.2	0	0.4	0	0
Stdev			0.942809	0	0	0.674949	0	0.316228	0	0	0	0.843274	0	0	0	0.843274	0.707107	0.788811	0	0	0	0	0.421637	0.699206	0	0.948683	0.918937	0	0	0	0	0.816497	0	0.316228	0	0	0.421637	0.699206	0.421637	0	0.516398	0	0
Variance			0.888889	0	0	0.455556	0	0.1	0	0	0	0.711111	0	0	0	0.711111	0.5	0.622222	0	0	0	0	0.177778	0.488889	0	0.9	0.844444	0	0	0	0	0.666667	0	0.1	0	0	0.177778	0.488889	0.177778	0	0.266667	0	0
Count			10	10	10	10	10	10	10	10	10	10	10	10	10	10	10	10	10	10	10	10	10	10	10	10	10	10	10	10	10	10	10	10	10	10	10	10	10	10	10	10	10
Species	Sex	Cat #	a	a1	a2	a3	b	c	d	fi	fm	fo	fs	h	io	ip	L	lc	o	pci	pcs	pl	pm	po	ps	pti	pts	r	s	sca	scp	tm	ts	u	W	e	oci	oct	cm	I	rc	ptl	pcm
Rudapithecus hungaricus	F	RUD 77	0	0	1	0	0	2	0	1	1	1	2	1	0	2	1	0	0	1	0	0	0	1	0	1	1	2	0	0	1	0	0	0	0	0	0	0	0	0	0	0	0
Rudapithecus hungaricus	F	RUD 200	0	0	0	1	1	1	0	1	0	1	1	0	0	1	1	1	0	0	0	0	0	0	0	1	1	1	1	0	1	0	1	0	0	0	0	0	1	0	0	0	0
		Note: In Falk (1983), arc = h + pci, which is also used in the analysis
